# Supplementary material for: A Novel Ferroptosis Inhibitor UAMC-3203, a Potential Treatment for Corneal Epithelial Wound
Source: Pharmaceutics. 2022 Dec 29;15(1):118. doi: 10.3390/pharmaceutics15010118 (PMC9863691; doi:10.3390/pharmaceutics15010118)
Supplement: Supplementary file 1 [file pharmaceutics-15-00118-s001.zip]

Archive with 1 entries (1 files):
- pharmaceutics-2057457-supplementary.pdf
